# Supplementary material for: Using resonance synchronous spectroscopy to characterize the reactivity and electrophilicity of biologically relevant sulfane sulfur
Source: Redox Biol. 2019 Mar 26;24:101179. doi: 10.1016/j.redox.2019.101179 (PMC6441731; doi:10.1016/j.redox.2019.101179)
Supplement: Multimedia component 2 [file mmc2.xml]

<?xml version="1.0" encoding="UTF-8" standalone="no"?><data:data><datasets><author>luying_xun@vetmed.wsu.edu</author><type>0</type><dataset><value>1</value><reason>Data will be made available on request</reason><comments/></dataset></datasets></data:data>
